# Supplementary material for: Radiotherapy for Locally Advanced Pancreatic Cancer in the Modern Era: A Systematic Review and Meta-Analysis
Source: Cancers (Basel). 2025 Sep 10;17(18):2959. doi: 10.3390/cancers17182959 (PMC12468599; doi:10.3390/cancers17182959)
Supplement: Supplementary file 1 [file cancers-17-02959-s001.zip]

Archive with 1 entries (1 files):
- cancers-3813738-supplementary.pdf
